# Supplementary material for: Testing the potential of 50 kHz rat calls as a species-specific rat attractant
Source: PLoS One. 2019 Apr 8;14(4):e0211601. doi: 10.1371/journal.pone.0211601 (PMC6453455; doi:10.1371/journal.pone.0211601)
Supplement: S1 Table — (XLSX) [file pone.0211601.s009.xlsx]

## Sheet: Call subtypes
			Call subtype
Rat number	Sex	Supplementary figure number	Complex	Flat	Short	Step up	Multi-step	Trill	Flat-trill combination	Inverted U	Composite	22 kHz	Total
14448	Male	S1	19	22	10	0	0	7	3	0	8	0	69
14449	Male	S2	25	30	0	1	2	0	0	0	2	0	60
14456	Male	S3	21	18	2	0	0	6	1	0	10	0	58
14465	Female	S4	14	20	3	0	0	21	3	0	6	0	67
14466	Female	S5	25	18	2	0	0	12	0	0	3	0	60
14467	Female	S6	13	48	2	1	0	12	8	1	6	0	91
		Total	117	156	19	2	2	58	15	1	35	0	405
