# Supplementary material for: Testing the potential of 50 kHz rat calls as a species-specific rat attractant
Source: PLoS One. 2019 Apr 8;14(4):e0211601. doi: 10.1371/journal.pone.0211601 (PMC6453455; doi:10.1371/journal.pone.0211601)
Supplement: S1 Dataset — (XLSX) [file pone.0211601.s010.xlsx]

## Sheet: Key
Variable	Definition	Values (where relevant)
experiment	Experiment name
subject ID	ID number of test subject
subject sex	Sex of test subject
sound	Sound playback used in experiment
sound donor	ID number of sound donor	B = Background sound (only one file), WN = white noise sound file
speaker side	Side of arena on which speaker was placed
test number	Order of testing for each test subject
arena side	Side of arena where test subject was located
rearbox_dur	Time spent rearing on top of bait box
rearfloor_dur	Time spent rearing whilst on arena floor
onbox_dur	Time spent on top of box, not rearing
inbox_dur	Time spent inside box
side_dur	Time spent on arena floor, not rearing
totside_dur	Total time spent in arena side (sum of all above times)
totonbox_dur	Total time spent on top of box (rearbox_dur + onbox_dur)
moveside_dur	Total time spent on arena floor (rearfloor_dur + side_dur)
inbox_fr	Number of entries to box

## Sheet: Wall speaker
experiment	subject ID	subject sex	sound	sound donor	speaker side	test number	arena side	rearbox_dur	rearfloor_dur	onbox_dur	inbox_dur	side_dur	totside_dur	totonbox_dur	moveside_dur
Rat vocalisation wall speaker	14707	Male	Female calls	14466	Left	1	control	11.97	10.63	22.26	0	173.07	217.93	34.23	183.7
Rat vocalisation wall speaker	14707	Male	Female calls	14466	Left	1	speaker	96.77	14.9	150.59	64.76	204.53	531.55	247.36	219.43
Rat vocalisations wall speaker	14707	Male	Male calls	14456	Right	3	control	0.93	13.28	34.29	24.57	89.92	162.99	35.22	103.2
Rat vocalisations wall speaker	14707	Male	Male calls	14456	Right	3	speaker	129.89	5.94	188.12	98.24	204.06	626.25	318.01	210
Rat vocalisations wall speaker	14707	Male	Rat movement	B	Right	2	control	2.67	18.01	18.22	37.9	103.34	180.14	20.89	121.35
Rat vocalisations wall speaker	14707	Male	Rat movement	B	Right	2	speaker	0.78	12.1	35.94	88.49	407.89	545.2	36.72	419.99
Rat vocalisation wall speaker	14708	Male	Female calls	14465	Left	1	control	3.63	8.97	12.2	37.98	134.39	197.17	15.83	143.36
Rat vocalisation wall speaker	14708	Male	Female calls	14465	Left	1	speaker	112.22	19.29	90.7	147.98	141.59	511.78	202.92	160.88
Rat vocalisations wall speaker	14708	Male	Male calls	14456	Left	2	control	6.99	26.04	36.31	51.32	240.25	360.91	43.3	266.29
Rat vocalisations wall speaker	14708	Male	Male calls	14456	Left	2	speaker	96.23	18.69	192.28	22.88	90.02	420.1	288.51	108.71
Rat vocalisation wall speaker	14708	Male	Rat movement	B	Left	3	control	6.9	11.29	43.81	172.6	170.67	405.27	50.71	181.96
Rat vocalisation wall speaker	14708	Male	Rat movement	B	Left	3	speaker	11.05	35	63.22	28.02	147.19	284.48	74.27	182.19
Rat vocalisation wall speaker	14711	Male	Female calls	14465	Right	1	control	3.17	14.81	12.89	37.13	47.38	115.38	16.06	62.19
Rat vocalisation wall speaker	14711	Male	Female calls	14465	Right	1	speaker	102.02	27.08	310.12	19.94	207.4	666.56	412.14	234.48
Rat vocalisations wall speaker	14711	Male	Male calls	14449	Right	3	control	3.68	2.9	17.08	13.55	21.14	58.35	20.76	24.04
Rat vocalisations wall speaker	14711	Male	Male calls	14449	Right	3	speaker	75.06	6.96	340.57	244.93	145.79	813.31	415.63	152.75
Rat vocalisations wall speaker	14711	Male	Rat movement	B	Left	2	control	4.24	11.08	33.38	450.39	170.74	669.83	37.62	181.82
Rat vocalisations wall speaker	14711	Male	Rat movement	B	Left	2	speaker	6.49	1.39	25.25	32.42	94.17	159.72	31.74	95.56
Rat vocalisations wall speaker	14712	Male	Female calls	14467	Left	2	control	0	4.97	21.33	0	190.6	216.9	21.33	195.57
Rat vocalisations wall speaker	14712	Male	Female calls	14467	Left	2	speaker	0	35.67	0	287.08	328	650.75	0	363.67
Rat vocalisation wall speaker	14712	Male	Male calls	14456	Left	1	control	0	1.29	0	0	47.23	48.52	0	48.52
Rat vocalisation wall speaker	14712	Male	Male calls	14456	Left	1	speaker	0	16.97	0	666.58	153.29	836.84	0	170.26
Rat vocalisation wall speaker	14712	Male	Rat movement	B	Right	3	control	5.79	19.56	13.92	217.76	159.25	416.28	19.71	178.81
Rat vocalisation wall speaker	14712	Male	Rat movement	B	Right	3	speaker	0	11.97	0	89.76	234.71	336.44	0	246.68
Rat vocalisations wall speaker	14715	Male	Female calls	14466	Right	2	control	1.98	3.41	24.1	0	87.45	116.94	26.08	90.86
Rat vocalisations wall speaker	14715	Male	Female calls	14466	Right	2	speaker	59.73	11.96	207.49	9.15	366.73	655.06	267.22	378.69
Rat vocalisations wall speaker	14715	Male	Male calls	14449	Left	3	control	7.64	11.08	81.22	15.48	154.36	269.78	88.86	165.44
Rat vocalisations wall speaker	14715	Male	Male calls	14449	Left	3	speaker	39.9	9.18	105.99	42.92	331.52	529.51	145.89	340.7
Rat vocalisation wall speaker	14715	Male	Rat movement	B	Left	1	control	14.31	16.27	13.41	0	282.43	326.42	27.72	298.7
Rat vocalisation wall speaker	14715	Male	Rat movement	B	Left	1	speaker	0	2.94	0	0	128.76	131.7	0	131.7
Rat vocalisation wall speaker	14716	Male	Female calls	14466	Right	1	control	0	6.51	0	0	46.12	52.63	0	52.63
Rat vocalisation wall speaker	14716	Male	Female calls	14466	Right	1	speaker	1.2	46.64	9.2	0	650.7	707.74	10.4	697.34
Rat vocalisations wall speaker	14716	Male	Male calls	14448	Left	3	control	0	32.57	0	62.68	319.14	414.39	0	351.71
Rat vocalisations wall speaker	14716	Male	Male calls	14448	Left	3	speaker	0	37.85	0	26.11	340.12	404.08	0	377.97
Rat vocalisation wall speaker	14716	Male	Rat movement	B	Right	2	control	0	3.89	0	0	124.24	128.13	0	128.13
Rat vocalisation wall speaker	14716	Male	Rat movement	B	Right	2	speaker	0	5.48	0	0	613.14	618.62	0	618.62
Rat vocalisations wall speaker	14725	Male	Female calls	14466	Right	3	control	6.2	13.11	55.23	324.18	100.95	499.67	61.43	114.06
Rat vocalisations wall speaker	14725	Male	Female calls	14466	Right	3	speaker	36.48	13.28	153.58	46.85	78.56	328.75	190.06	91.84
Rat vocalisations wall speaker	14725	Male	Male calls	14448	Right	2	control	12.68	19.25	48.02	191.9	75.67	347.52	60.7	94.92
Rat vocalisations wall speaker	14725	Male	Male calls	14448	Right	2	speaker	71.23	31.16	124.12	138.87	128.35	493.73	195.35	159.51
Rat vocalisations wall speaker	14725	Male	Rat movement	B	Left	1	control	0	15.96	0	0	141.74	157.7	0	157.7
Rat vocalisations wall speaker	14725	Male	Rat movement	B	Left	1	speaker	6.84	24.98	31.07	314.46	206.97	584.32	37.91	231.95
Rat vocalisations wall speaker	14726	Male	Female calls	14466	Left	2	control	4.47	7.22	43.91	165.52	93.04	314.16	48.38	100.26
Rat vocalisations wall speaker	14726	Male	Female calls	14466	Left	2	speaker	43.46	2.39	132.95	175.39	152.12	506.31	176.41	154.51
Rat vocalisations wall speaker	14726	Male	Male calls	14456	Left	3	control	6.29	25.34	44.38	553.47	158.79	788.27	50.67	184.13
Rat vocalisations wall speaker	14726	Male	Male calls	14456	Left	3	speaker	0	2.3	0	17.87	37.24	57.41	0	39.54
Rat vocalisation wall speaker	14726	Male	Rat movement	B	Right	1	control	0	0	0	0	0	0	0	0
Rat vocalisation wall speaker	14726	Male	Rat movement	B	Right	1	speaker	0	3.19	0	0	569.1	572.29	0	572.29
Rat vocalisations wall speaker	14731	Female	Female calls	14467	Right	3	control	3.9	11.62	8.61	84.2	85.23	193.56	12.51	96.85
Rat vocalisations wall speaker	14731	Female	Female calls	14467	Right	3	speaker	121.27	37.85	182.01	83.16	201.44	625.73	303.28	239.29
Rat vocalisation wall speaker	14731	Female	Male calls	14448	Right	2	control	0	25.44	0	77.28	138.21	240.93	0	163.65
Rat vocalisation wall speaker	14731	Female	Male calls	14448	Right	2	speaker	73.18	17.17	118.26	51.57	268.65	528.83	191.44	285.82
Rat vocalisation wall speaker	14731	Female	Rat movement	B	Left	1	control	4.62	8.66	9.9	36.91	201.09	261.18	14.52	209.75
Rat vocalisation wall speaker	14731	Female	Rat movement	B	Left	1	speaker	8.11	40.26	22.21	87.45	367.36	525.39	30.32	407.62
Rat vocalisations wall speaker	14732	Female	Female calls	14467	Left	2	control	8.61	11.35	20.08	13.68	227.76	281.48	28.69	239.11
Rat vocalisations wall speaker	14732	Female	Female calls	14467	Left	2	speaker	92.79	31.66	103.26	25.08	247.65	500.44	196.05	279.31
Rat vocalisations wall speaker	14732	Female	Male calls	14448	Left	1	control	8.57	32.47	9.94	54.01	144.13	249.12	18.51	176.6
Rat vocalisations wall speaker	14732	Female	Male calls	14448	Left	1	speaker	49.38	26.25	79.54	53.99	355.6	564.76	128.92	381.85
Rat vocalisations wall speaker	14732	Female	Rat movement	B	Right	3	control	47.88	62.69	79.37	2.67	138.77	331.38	127.25	201.46
Rat vocalisations wall speaker	14732	Female	Rat movement	B	Right	3	speaker	9.19	29.15	83.37	45.3	183.91	350.92	92.56	213.06
Rat vocalisations wall speaker	14735	Female	Female calls	14467	Left	3	control	12.66	23.62	40.08	114.97	189.16	380.49	52.74	212.78
Rat vocalisations wall speaker	14735	Female	Female calls	14467	Left	3	speaker	52.03	25.2	111.59	41.95	162.37	393.14	163.62	187.57
Rat vocalisation wall speaker	14735	Female	Male calls	14449	Right	1	control	0	0.58	0	20.1	99.44	120.12	0	100.02
Rat vocalisation wall speaker	14735	Female	Male calls	14449	Right	1	speaker	37.75	18.34	156.86	10.77	413.56	637.28	194.61	431.9
Rat vocalisations wall speaker	14735	Female	Rat movement	B	Left	2	control	11.77	21.62	45.85	234.36	219.32	532.92	57.62	240.94
Rat vocalisations wall speaker	14735	Female	Rat movement	B	Left	2	speaker	1.79	19.25	8.25	66.66	176.75	272.7	10.04	196
Rat vocalisation wall speaker	14736	Female	Female calls	14467	Right	1	control	25.14	32.11	52.99	32.22	84.62	227.08	78.13	116.73
Rat vocalisation wall speaker	14736	Female	Female calls	14467	Right	1	speaker	116.14	10.39	322.61	37.65	118.16	604.95	438.75	128.55
Rat vocalisations wall speaker	14736	Female	Male calls	14449	Left	2	control	12.2	14.24	37.35	64.13	108.09	236.01	49.55	122.33
Rat vocalisations wall speaker	14736	Female	Male calls	14449	Left	2	speaker	42.19	45.54	69.76	169.44	241.16	568.09	111.95	286.7
Rat vocalisations wall speaker	14736	Female	Rat movement	B	Right	3	control	73.28	27.05	56.58	72.95	112.48	342.34	129.86	139.53
Rat vocalisations wall speaker	14736	Female	Rat movement	B	Right	3	speaker	65.5	74.38	44.16	114.04	135.06	433.14	109.66	209.44
Rat vocalisations wall speaker	14737	Female	Female calls	14465	Left	3	control	21.88	11.71	3.86	101.54	39.78	178.77	25.74	51.49
Rat vocalisations wall speaker	14737	Female	Female calls	14465	Left	3	speaker	137.44	85.13	77.29	72.04	293.03	664.93	214.73	378.16
Rat vocalisations wall speaker	14737	Female	Male calls	14448	Right	2	control	33.58	18.25	30.03	28.65	223.59	334.1	63.61	241.84
Rat vocalisations wall speaker	14737	Female	Male calls	14448	Right	2	speaker	175.55	21.71	117.74	29.49	144.42	488.91	293.29	166.13
Rat vocalisation wall speaker	14737	Female	Rat movement	B	Left	1	control	14.65	16.35	14.78	36.38	139.09	221.25	29.43	155.44
Rat vocalisation wall speaker	14737	Female	Rat movement	B	Left	1	speaker	38.48	30.08	94.61	139.23	211.93	514.33	133.09	242.01
Rat vocalisation wall speaker	14738	Female	Female calls	14465	Right	2	control	30.9	3.36	42.55	0	69.15	145.96	73.45	72.51
Rat vocalisation wall speaker	14738	Female	Female calls	14465	Right	2	speaker	45.7	16.08	122.46	7.76	466.04	658.04	168.16	482.12
Rat vocalisation wall speaker	14738	Female	Male calls	14456	Right	1	control	0	4.75	0	0	114.29	119.04	0	119.04
Rat vocalisation wall speaker	14738	Female	Male calls	14456	Right	1	speaker	58.43	14.06	282.07	0	264.24	618.8	340.5	278.3
Rat vocalisations wall speaker	14738	Female	Rat movement	B	Left	3	control	8.06	7.92	50.85	15.47	183.83	266.13	58.91	191.75
Rat vocalisations wall speaker	14738	Female	Rat movement	B	Left	3	speaker	144.35	5.48	290.33	13.04	120.26	573.46	434.68	125.74
Rat vocalisation wall speaker	14746	Female	Female calls	14465	Left	2	control	0	4.81	0	98.75	108.26	211.82	0	113.07
Rat vocalisation wall speaker	14746	Female	Female calls	14465	Left	2	speaker	82.3	3.78	120.52	142.89	169.68	519.17	202.82	173.46
Rat vocalisation wall speaker	14746	Female	Male calls	14449	Right	3	control	2.71	21.52	29.34	9.63	128.25	191.45	32.05	149.77
Rat vocalisation wall speaker	14746	Female	Male calls	14449	Right	3	speaker	36.37	10.57	55.78	240.03	137.6	480.35	92.15	148.17
Rat vocalisation wall speaker	14746	Female	Rat movement	B	Right	1	control	10.41	12.03	53.38	135.01	221.16	431.99	63.79	233.19
Rat vocalisation wall speaker	14746	Female	Rat movement	B	Right	1	speaker	19.62	7.07	51.05	95.9	181.79	355.43	70.67	188.86
Rat vocalisations wall speaker	14748	Female	Female calls	14467	Right	3	control	26.94	92.04	37.1	58.43	239.69	454.2	64.04	331.73
Rat vocalisations wall speaker	14748	Female	Female calls	14467	Right	3	speaker	10.71	20.34	37.47	23.06	173.72	265.3	48.18	194.06
Rat vocalisations wall speaker	14748	Female	Male calls	14449	Left	2	control	0	7.08	21.04	67.59	271.58	367.29	21.04	278.66
Rat vocalisations wall speaker	14748	Female	Male calls	14449	Left	2	speaker	34.13	35.17	53.82	35.47	263.78	422.37	87.95	298.95
Rat vocalisations wall speaker	14748	Female	Rat movement	B	Left	1	control	3.58	3.53	14.42	239.77	83.93	345.23	18	87.46
Rat vocalisations wall speaker	14748	Female	Rat movement	B	Left	1	speaker	3.35	77.4	73.4	109.14	176.68	439.97	76.75	254.08

## Sheet: Box speaker
experiment	subject ID	subject sex	sound	sound donor	speaker side	test number	arena side	rearbox_dur	rearfloor_dur	onbox_dur	inbox_dur	side_dur	totside_dur	totonbox_dur	moveside_dur	inbox_fr
Rat vocalisation box speaker	14709	Male	Female calls	14467	Left	2	control	0	2.09	0	0	90.45	92.54	0	92.54	0
Rat vocalisation box speaker	14709	Male	Female calls	14467	Left	2	speaker	0	1.76	8.05	589.45	139.85	739.11	8.05	141.61	2
Rat vocalisation box speaker	14709	Male	Male calls	14448	Left	3	control	0	6.47	0	53.85	351.25	411.57	0	357.72	2
Rat vocalisation box speaker	14709	Male	Male calls	14448	Left	3	speaker	0	6.06	4.64	126.43	219.75	356.88	4.64	225.81	2
Rat vocalisation box speaker	14709	Male	Rat movement	B	Right	1	control	0	0.76	5.74	0	71.58	78.08	5.74	72.34	0
Rat vocalisation box speaker	14709	Male	Rat movement	B	Right	1	speaker	0	1.44	0	715.69	59.5	776.63	0	60.94	3
Rat vocalisation box speaker	14710	Male	Female calls	14465	Left	1	control	1.08	5.85	26.53	227.66	164.35	425.47	27.61	170.2	3
Rat vocalisation box speaker	14710	Male	Female calls	14465	Left	1	speaker	3.13	19.83	36.08	140.28	161.48	360.8	39.21	181.31	8
Rat vocalisation box speaker	14710	Male	Male calls	14449	Right	3	control	4.63	33.77	17.17	34.8	101.68	192.05	21.8	135.45	1
Rat vocalisation box speaker	14710	Male	Male calls	14449	Right	3	speaker	9.12	40.28	26.43	340.58	125.27	541.68	35.55	165.55	7
Rat vocalisation box speaker	14710	Male	Rat movement	B	Left	2	control	4.75	5.52	16.58	104.08	119.7	250.63	21.33	125.22	3
Rat vocalisation box speaker	14710	Male	Rat movement	B	Left	2	speaker	11.14	58.73	28.83	274.66	158.47	531.83	39.97	217.2	6
Rat vocalisation box speaker	14717	Male	Female calls	14465	Left	3	control	0	14.52	23.71	130.52	172.83	341.58	23.71	187.35	4
Rat vocalisation box speaker	14717	Male	Female calls	14465	Left	3	speaker	0	8.72	28.16	359.88	100.89	497.65	28.16	109.61	5
Rat vocalisation box speaker	14717	Male	Male calls	14449	Right	2	control	4.3	15.89	28.28	124.08	179.87	352.42	32.58	195.76	2
Rat vocalisation box speaker	14717	Male	Male calls	14449	Right	2	speaker	11.95	5.56	43.62	256.74	148.73	466.6	55.57	154.29	6
Rat vocalisation box speaker	14717	Male	Rat movement	B	Right	1	control	11.79	12.52	121.78	14.61	145.17	305.87	133.57	157.69	1
Rat vocalisation box speaker	14717	Male	Rat movement	B	Right	1	speaker	3.65	2.88	88.55	263.52	148.03	506.63	92.2	150.91	3
Rat vocalisation box speaker	14718	Male	Female calls	14465	Right	3	control	2.01	20.97	25.16	29.98	98.67	176.79	27.17	119.64	3
Rat vocalisation box speaker	14718	Male	Female calls	14465	Right	3	speaker	11.02	5.79	33.26	471.29	165.84	687.2	44.28	171.63	10
Rat vocalisation box speaker	14718	Male	Male calls	14448	Left	1	control	0	2.12	35.7	0	307.31	345.13	35.7	309.43	0
Rat vocalisation box speaker	14718	Male	Male calls	14448	Left	1	speaker	1.15	2.64	59.57	0	123.43	186.79	60.72	126.07	0
Rat vocalisation box speaker	14718	Male	Rat movement	B	Left	2	control	0	1.82	21.93	97.29	127.21	248.25	21.93	129.03	2
Rat vocalisation box speaker	14718	Male	Rat movement	B	Left	2	speaker	15.74	60.14	156.59	48.88	231.95	513.3	172.33	292.09	2
Rat vocalisation box speaker	14720	Male	Female calls	14467	Left	3	control	6.55	4.32	23.55	352.77	98.53	485.72	30.1	102.85	5
Rat vocalisation box speaker	14720	Male	Female calls	14467	Left	3	speaker	3.77	25.35	25.39	120.87	108.54	283.92	29.16	133.89	7
Rat vocalisation box speaker	14720	Male	Male calls	14449	Right	2	control	0	4.87	0	0	90.13	95	0	95	0
Rat vocalisation box speaker	14720	Male	Male calls	14449	Right	2	speaker	0	0	25.43	467.77	157.94	651.14	25.43	157.94	14
Rat vocalisation box speaker	14720	Male	Rat movement	B	Right	1	control	0	8.93	0	0	292.19	301.12	0	301.12	0
Rat vocalisation box speaker	14720	Male	Rat movement	B	Right	1	speaker	0	17.95	0	0	315.84	333.79	0	333.79	0
Rat vocalisation box speaker	14723	Male	Female calls	14467	Left	2	control	0	0	0	0	77.13	77.13	0	77.13	0
Rat vocalisation box speaker	14723	Male	Female calls	14467	Left	2	speaker	0	23.04	0	438.63	208.97	670.64	0	232.01	4
Rat vocalisation box speaker	14723	Male	Male calls	14449	Left	1	control	0	3.9	0	40.9	124.2	169	0	128.1	1
Rat vocalisation box speaker	14723	Male	Male calls	14449	Left	1	speaker	0	13.83	0	322.85	334.16	670.84	0	347.99	8
Rat vocalisation box speaker	14723	Male	Rat movement	B	Right	3	control	0	18.67	0	62.13	121.28	202.08	0	139.95	1
Rat vocalisation box speaker	14723	Male	Rat movement	B	Right	3	speaker	0	5.84	0	267.73	192.58	466.15	0	198.42	7
Rat vocalisation box speaker	14724	Male	Female calls	14466	Right	2	control	0	19.58	0	0	54.35	73.93	0	73.93	0
Rat vocalisation box speaker	14724	Male	Female calls	14466	Right	2	speaker	0	0	0	0	26.3	26.3	0	26.3	0
Rat vocalisation box speaker	14724	Male	Male calls	14456	Left	1	control	0	35.52	0	569.91	184.94	790.37	0	220.46	3
Rat vocalisation box speaker	14724	Male	Male calls	14456	Left	1	speaker	0	0	0	0	23.41	23.41	0	23.41	0
Rat vocalisation box speaker	14724	Male	Rat movement	B	Left	3	control	21.41	6.93	40.22	324.8	151.15	544.51	61.63	158.08	2
Rat vocalisation box speaker	14724	Male	Rat movement	B	Left	3	speaker	0	16.06	0	40.54	174.12	230.72	0	190.18	2
Rat vocalisation box speaker	14727	Male	Female calls	14466	Left	1	control	0	3.02	0	71.12	218.59	292.73	0	221.61	1
Rat vocalisation box speaker	14727	Male	Female calls	14466	Left	1	speaker	0	8.51	0	3.17	403.58	415.26	0	412.09	1
Rat vocalisation box speaker	14727	Male	Male calls	14456	Right	2	control	0	0	0	106	79.88	185.88	0	79.88	1
Rat vocalisation box speaker	14727	Male	Male calls	14456	Right	2	speaker	0	0	0	511.49	82.16	593.65	0	82.16	2
Rat vocalisation box speaker	14727	Male	Rat movement	B	Right	3	control	0	0	0	0	0	0	0	0	0
Rat vocalisation box speaker	14727	Male	Rat movement	B	Right	3	speaker	0	0	0	877.82	2.59	880.41	0	2.59	1
Rat vocalisation box speaker	14734	Female	Female calls	14467	Left	1	control	30.38	11.04	21.38	34.04	125.1	221.94	51.76	136.14	6
Rat vocalisation box speaker	14734	Female	Female calls	14467	Left	1	speaker	15.92	34.27	33.05	199.93	245.52	528.69	48.97	279.79	20
Rat vocalisation box speaker	14734	Female	Male calls	14448	Right	2	control	14.64	24.07	11.3	59.14	112.98	222.13	25.94	137.05	4
Rat vocalisation box speaker	14734	Female	Male calls	14448	Right	2	speaker	4.82	12.64	30.34	438.74	96.48	583.02	35.16	109.12	6
Rat vocalisation box speaker	14734	Female	Rat movement	B	Left	3	control	7.21	34.94	22.49	74.41	152.56	291.61	29.7	187.5	9
Rat vocalisation box speaker	14734	Female	Rat movement	B	Left	3	speaker	2.46	44.84	19.04	194.19	210.78	471.31	21.5	255.62	12
Rat vocalisation box speaker	14739	Female	Female calls	14466	Right	1	control	0	21.66	0	177.7	68.5	267.86	0	90.16	2
Rat vocalisation box speaker	14739	Female	Female calls	14466	Right	1	speaker	0	10.91	4.48	309.34	247.84	572.57	4.48	258.75	16
Rat vocalisation box speaker	14739	Female	Male calls	14456	Left	2	control	0	1.76	6.35	6.18	79.58	93.87	6.35	81.34	2
Rat vocalisation box speaker	14739	Female	Male calls	14456	Left	2	speaker	16.55	17.38	78.28	387.05	230.11	729.37	94.83	247.49	12
Rat vocalisation box speaker	14739	Female	Rat movement	B	Right	3	control	9.98	47.05	19.36	51.4	278.65	406.44	29.34	325.7	7
Rat vocalisation box speaker	14739	Female	Rat movement	B	Right	3	speaker	0.64	16.99	19.96	82.74	249.14	369.47	20.6	266.13	6
Rat vocalisation box speaker	14740	Female	Female calls	14467	Right	3	control	0	16.6	4.6	0	113.26	134.46	4.6	129.86	0
Rat vocalisation box speaker	14740	Female	Female calls	14467	Right	3	speaker	0	12.01	0	497.67	138.74	648.42	0	150.75	2
Rat vocalisation box speaker	14740	Female	Male calls	14448	Left	1	control	2.39	6.5	12.42	120.35	86.23	227.89	14.81	92.73	3
Rat vocalisation box speaker	14740	Female	Male calls	14448	Left	1	speaker	10.98	16.68	18.25	396.23	201.97	644.11	29.23	218.65	27
Rat vocalisation box speaker	14740	Female	Rat movement	B	Right	2	control	0	4.49	10.94	0	28.77	44.2	10.94	33.26	0
Rat vocalisation box speaker	14740	Female	Rat movement	B	Right	2	speaker	0	4.36	0	676.85	88.72	769.93	0	93.08	5
Rat vocalisation box speaker	14741	Female	Female calls	14465	Right	2	control	0	9.43	0	2.08	275.1	286.61	0	284.53	1
Rat vocalisation box speaker	14741	Female	Female calls	14465	Right	2	speaker	0	1.62	0	0	470.68	472.3	0	472.3	0
Rat vocalisation box speaker	14741	Female	Male calls	14449	Left	1	control	2.28	2.27	19.01	31.99	214.59	270.14	21.29	216.86	1
Rat vocalisation box speaker	14741	Female	Male calls	14449	Left	1	speaker	0	24.86	0	170.16	291.92	486.94	0	316.78	9
Rat vocalisation box speaker	14741	Female	Rat movement	B	Left	3	control	1.22	12.3	83.65	38.74	161.62	297.53	84.87	173.92	1
Rat vocalisation box speaker	14741	Female	Rat movement	B	Left	3	speaker	9.27	20.33	237.38	86.07	126.53	479.58	246.65	146.86	3
Rat vocalisation box speaker	14742	Female	Female calls	14466	Right	2	control	1.02	34.82	23.68	57.25	148.62	265.39	24.7	183.44	4
Rat vocalisation box speaker	14742	Female	Female calls	14466	Right	2	speaker	13.3	13.65	52.85	130.39	212.49	422.68	66.15	226.14	10
Rat vocalisation box speaker	14742	Female	Male calls	14456	Left	3	control	0	7.68	46.61	26.74	153.34	234.37	46.61	161.02	4
Rat vocalisation box speaker	14742	Female	Male calls	14456	Left	3	speaker	2.71	21.76	14.84	235.85	292.33	567.49	17.55	314.09	9
Rat vocalisation box speaker	14742	Female	Rat movement	B	Right	1	control	0.44	15.6	16.45	63.02	117.88	213.39	16.89	133.48	3
Rat vocalisation box speaker	14742	Female	Rat movement	B	Right	1	speaker	7.63	11.28	111.02	110.99	278.24	519.16	118.65	289.52	10
Rat vocalisation box speaker	14743	Female	Female calls	14465	Right	2	control	16.26	13.36	37.18	148.16	98.43	313.39	53.44	111.79	1
Rat vocalisation box speaker	14743	Female	Female calls	14465	Right	2	speaker	1.9	6.32	14.58	350.22	100.42	473.44	16.48	106.74	7
Rat vocalisation box speaker	14743	Female	Male calls	14448	Left	3	control	6.52	11.16	24.03	184.52	86.64	312.87	30.55	97.8	3
Rat vocalisation box speaker	14743	Female	Male calls	14448	Left	3	speaker	4.76	19.47	20.13	288.06	157.2	489.62	24.89	176.67	4
Rat vocalisation box speaker	14743	Female	Rat movement	B	Right	1	control	0	0	0	0	0	0	0	0	0
Rat vocalisation box speaker	14743	Female	Rat movement	B	Right	1	speaker	0	1.25	0	0	838.85	840.1	0	840.1	0
Rat vocalisation box speaker	14744	Female	Female calls	14467	Right	1	control	3.87	2.72	66.17	30.83	101.45	205.04	70.04	104.17	2
Rat vocalisation box speaker	14744	Female	Female calls	14467	Right	1	speaker	4.5	0	31.85	418.45	178.54	633.34	36.35	178.54	25
Rat vocalisation box speaker	14744	Female	Male calls	14456	Right	3	control	0	0.72	15.62	103.72	216.07	336.13	15.62	216.79	2
Rat vocalisation box speaker	14744	Female	Male calls	14456	Right	3	speaker	0.96	0.53	17.33	283.4	114.45	416.67	18.29	114.98	13
Rat vocalisation box speaker	14744	Female	Rat movement	B	Left	2	control	0	0.98	0	0	28.61	29.59	0	29.59	0
Rat vocalisation box speaker	14744	Female	Rat movement	B	Left	2	speaker	0.77	3.98	18.3	683.52	97.13	803.7	19.07	101.11	7
Rat vocalisation box speaker	14747	Female	Female calls	14465	Left	3	control	18.06	9.75	32.82	73.6	83.01	217.24	50.88	92.76	4
Rat vocalisation box speaker	14747	Female	Female calls	14465	Left	3	speaker	35.1	63.21	63.68	260.71	213.01	635.71	98.78	276.22	11
Rat vocalisation box speaker	14747	Female	Male calls	14448	Right	1	control	0	10.08	0	0	357.05	367.13	0	367.13	0
Rat vocalisation box speaker	14747	Female	Male calls	14448	Right	1	speaker	0	2.33	0	206.84	242.99	452.16	0	245.32	7
Rat vocalisation box speaker	14747	Female	Rat movement	B	Left	2	control	21.31	8.87	55.61	48.73	159.33	293.85	76.92	168.2	3
Rat vocalisation box speaker	14747	Female	Rat movement	B	Left	2	speaker	12.11	23.76	75.22	122.94	236.29	470.32	87.33	260.05	3

## Sheet: Box speaker white noise
experiment	subject ID	subject sex	sound	sound donor	speaker side	test number	arena side	rearbox_dur	rearfloor_dur	onbox_dur	inbox_dur	side_dur	totside_dur	totonbox_dur	moveside_dur	inbox_fr
Rat vocalisation box speaker white noise	15656	Female	Female calls	14465	Left	1	control	0	7.45	16.33	111.49	223.49	358.76	16.33	230.94	4
Rat vocalisation box speaker white noise	15656	Female	Female calls	14465	Left	1	speaker	0	5.6	0	160.65	208.89	375.14	0	214.49	9
Rat vocalisation box speaker white noise	15656	Female	Rat movement	B	Left	2	control	1.84	12.33	13.56	92.28	173.07	293.08	15.4	185.4	5
Rat vocalisation box speaker white noise	15656	Female	Rat movement	B	Left	2	speaker	11.71	25.31	29.39	237.66	131.97	436.04	41.1	157.28	5
Rat vocalisation box speaker white noise	15656	Female	White noise	W	Right	3	control	0	6.41	11.17	126.38	231.55	375.51	11.17	237.96	2
Rat vocalisation box speaker white noise	15656	Female	White noise	W	Right	3	speaker	0	6.82	0	111.68	108.79	227.29	0	115.61	4
Rat vocalisation box speaker white noise	15657	Female	Female calls	14466	Left	2	control	24.33	9.95	16.29	52.8	49	152.37	40.62	58.95	1
Rat vocalisation box speaker white noise	15657	Female	Female calls	14466	Left	2	speaker	35.97	36.81	50.33	256.43	256.93	636.47	86.3	293.74	9
Rat vocalisation box speaker white noise	15657	Female	Rat movement	B	Right	3	control	43.22	26.79	53.67	166.63	153.81	444.12	96.89	180.6	3
Rat vocalisation box speaker white noise	15657	Female	Rat movement	B	Right	3	speaker	21.94	6.96	39.74	141.04	98.12	307.8	61.68	105.08	3
Rat vocalisation box speaker white noise	15657	Female	White noise	W	Left	1	control	5.26	22.24	7.19	99.03	111.84	245.56	12.45	134.08	3
Rat vocalisation box speaker white noise	15657	Female	White noise	W	Left	1	speaker	13.45	36.09	41.21	127.85	207.57	426.17	54.66	243.66	5
Rat vocalisation box speaker white noise	15658	Female	Female calls	14466	Left	2	control	2.27	2.39	16.43	78.2	87.44	186.73	18.7	89.83	4
Rat vocalisation box speaker white noise	15658	Female	Female calls	14466	Left	2	speaker	21.04	10.39	126.29	210.27	222.4	590.39	147.33	232.79	18
Rat vocalisation box speaker white noise	15658	Female	Rat movement	B	Left	1	control	8.18	7.36	32.37	57.99	322.59	428.49	40.55	329.95	3
Rat vocalisation box speaker white noise	15658	Female	Rat movement	B	Left	1	speaker	4.97	1.28	55.81	29	200.15	291.21	60.78	201.43	2
Rat vocalisation box speaker white noise	15658	Female	White noise	W	Right	3	control	38.57	16.87	41.12	63.41	229.99	389.96	79.69	246.86	7
Rat vocalisation box speaker white noise	15658	Female	White noise	W	Right	3	speaker	18.44	6.97	41.17	89.39	217.99	373.96	59.61	224.96	12
Rat vocalisation box speaker white noise	15665	Female	Female calls	14466	Right	1	control	6.68	10.99	31.17	83.01	235.5	367.35	37.85	246.49	6
Rat vocalisation box speaker white noise	15665	Female	Female calls	14466	Right	1	speaker	2.38	9.02	16.58	271.77	102.25	402	18.96	111.27	7
Rat vocalisation box speaker white noise	15665	Female	Rat movement	B	Left	2	control	14.27	18.33	15.38	97.19	105.43	250.6	29.65	123.76	6
Rat vocalisation box speaker white noise	15665	Female	Rat movement	B	Left	2	speaker	3.98	22.25	49.18	352.37	141.61	569.39	53.16	163.86	5
Rat vocalisation box speaker white noise	15665	Female	White noise	W	Left	3	control	0	6.85	9.52	100.79	88.47	205.63	9.52	95.32	3
Rat vocalisation box speaker white noise	15665	Female	White noise	W	Left	3	speaker	20.12	79.89	31.4	237.42	86.45	455.28	51.52	166.34	5
Rat vocalisation box speaker white noise	15666	Female	Female calls	14467	Left	2	control	10.68	30.01	20.81	81.87	110.22	253.59	31.49	140.23	9
Rat vocalisation box speaker white noise	15666	Female	Female calls	14467	Left	2	speaker	49.62	40.3	30.58	258.82	173.08	552.4	80.2	213.38	13
Rat vocalisation box speaker white noise	15666	Female	Rat movement	B	Right	1	control	0	9.53	0	349.87	88.61	448.01	0	98.14	4
Rat vocalisation box speaker white noise	15666	Female	Rat movement	B	Right	1	speaker	0	4.46	0	336.58	77.57	418.61	0	82.03	1
Rat vocalisation box speaker white noise	15666	Female	White noise	W	Right	3	control	4.7	20.38	7.17	156.55	183.03	371.83	11.87	203.41	5
Rat vocalisation box speaker white noise	15666	Female	White noise	W	Right	3	speaker	35.48	25.71	20.89	9.85	211.84	303.77	56.37	237.55	7
Rat vocalisation box speaker white noise	15669	Female	Female calls	14465	Right	2	control	5.32	30.6	52.24	38.79	125.12	252.07	57.56	155.72	3
Rat vocalisation box speaker white noise	15669	Female	Female calls	14465	Right	2	speaker	6.72	16.34	37.83	322.32	196.85	580.06	44.55	213.19	13
Rat vocalisation box speaker white noise	15669	Female	Rat movement	B	Right	1	control	0	7.15	8.56	22.21	72.02	109.94	8.56	79.17	1
Rat vocalisation box speaker white noise	15669	Female	Rat movement	B	Right	1	speaker	0	1.27	0	730.45	25.48	757.2	0	26.75	3
Rat vocalisation box speaker white noise	15669	Female	White noise	W	Left	3	control	4.66	12.29	22.56	287.34	99.85	426.7	27.22	112.14	10
Rat vocalisation box speaker white noise	15669	Female	White noise	W	Left	3	speaker	0	0	3.94	194.95	55.58	254.47	3.94	55.58	5
Rat vocalisation box speaker white noise	15670	Female	Female calls	14467	Left	1	control	4.94	10.13	21.37	25.39	117.36	179.19	26.31	127.49	4
Rat vocalisation box speaker white noise	15670	Female	Female calls	14467	Left	1	speaker	1.59	4.14	16.15	319.4	292.37	633.65	17.74	296.51	10
Rat vocalisation box speaker white noise	15670	Female	Rat movement	B	Right	3	control	4.71	11.29	5.82	21.35	140.57	183.74	10.53	151.86	4
Rat vocalisation box speaker white noise	15670	Female	Rat movement	B	Right	3	speaker	24.43	10.13	23.07	395.03	157.03	609.69	47.5	167.16	6
Rat vocalisation box speaker white noise	15670	Female	White noise	W	Right	2	control	0	22.95	1.96	218.47	359.35	602.73	1.96	382.3	5
Rat vocalisation box speaker white noise	15670	Female	White noise	W	Right	2	speaker	6.06	9.32	6.5	99.08	133.56	254.52	12.56	142.88	5
Rat vocalisation box speaker white noise	15671	Female	Female calls	14465	Left	3	control	15.03	12.13	21.91	48.72	117.13	214.92	36.94	129.26	6
Rat vocalisation box speaker white noise	15671	Female	Female calls	14465	Left	3	speaker	42.22	44.02	41.02	207.42	214.74	549.42	83.24	258.76	14
Rat vocalisation box speaker white noise	15671	Female	Rat movement	B	Right	1	control	10.77	11.19	30.7	26.35	125.8	204.81	41.47	136.99	2
Rat vocalisation box speaker white noise	15671	Female	Rat movement	B	Right	1	speaker	0	25.24	0	297.78	212.14	535.16	0	237.38	6
Rat vocalisation box speaker white noise	15671	Female	White noise	W	Left	2	control	8.43	17.34	37.03	191.43	167.86	422.09	45.46	185.2	4
Rat vocalisation box speaker white noise	15671	Female	White noise	W	Left	2	speaker	5.74	39.37	13.05	91.16	196.87	346.19	18.79	236.24	4
Rat vocalisation box speaker white noise	15672	Male	Female calls	14465	Right	2	control	2.1	7.5	43.09	138.43	97.61	288.73	45.19	105.11	1
Rat vocalisation box speaker white noise	15672	Male	Female calls	14465	Right	2	speaker	25.01	12.11	39.3	316.14	127.67	520.23	64.31	139.78	16
Rat vocalisation box speaker white noise	15672	Male	Rat movement	B	Left	3	control	5.49	9.46	17.08	157.19	144.06	333.28	22.57	153.52	4
Rat vocalisation box speaker white noise	15672	Male	Rat movement	B	Left	3	speaker	28.39	25.65	55.25	121.77	200.59	431.65	83.64	226.24	8
Rat vocalisation box speaker white noise	15672	Male	White noise	W	Right	1	control	0	0	0	0	0	0	0	0	0
Rat vocalisation box speaker white noise	15672	Male	White noise	W	Right	1	speaker	0	0	0	658.64	29.86	688.5	0	29.86	2
Rat vocalisation box speaker white noise	15673	Male	Female calls	14467	Right	1	control	0	16.23	23.83	44.71	158.65	243.42	23.83	174.88	3
Rat vocalisation box speaker white noise	15673	Male	Female calls	14467	Right	1	speaker	2.65	5.78	35.9	242.51	166.86	453.7	38.55	172.64	13
Rat vocalisation box speaker white noise	15673	Male	Rat movement	B	Right	3	control	10.14	3.38	164.86	31.95	130.83	341.16	175	134.21	2
Rat vocalisation box speaker white noise	15673	Male	Rat movement	B	Right	3	speaker	14.86	3.37	78.81	41.47	106.21	244.72	93.67	109.58	5
Rat vocalisation box speaker white noise	15673	Male	White noise	W	Left	2	control	5.38	5.29	44.12	122.11	139.76	316.66	49.5	145.05	5
Rat vocalisation box speaker white noise	15673	Male	White noise	W	Left	2	speaker	0	3.73	95.77	52.94	136.51	288.95	95.77	140.24	3
Rat vocalisation box speaker white noise	15674	Male	Female calls	14465	Right	2	control	5.33	8.23	22.44	38.51	146.94	221.45	27.77	155.17	4
Rat vocalisation box speaker white noise	15674	Male	Female calls	14465	Right	2	speaker	3.78	10.96	28.86	390.32	139.25	573.17	32.64	150.21	16
Rat vocalisation box speaker white noise	15674	Male	Rat movement	B	Left	3	control	3.11	7.91	13.8	63.13	114.4	202.35	16.91	122.31	4
Rat vocalisation box speaker white noise	15674	Male	Rat movement	B	Left	3	speaker	51.04	70.62	44.96	80.02	302.63	549.27	96	373.25	6
Rat vocalisation box speaker white noise	15674	Male	White noise	W	Left	1	control	0	0	0	146.53	34.52	181.05	0	34.52	3
Rat vocalisation box speaker white noise	15674	Male	White noise	W	Left	1	speaker	0	5	16.9	433.25	150.45	605.6	16.9	155.45	2
Rat vocalisation box speaker white noise	15675	Male	Female calls	14467	Right	3	control	0	11.06	1.31	21.63	56.1	90.1	1.31	67.16	3
Rat vocalisation box speaker white noise	15675	Male	Female calls	14467	Right	3	speaker	20.13	45.11	73.55	385.24	201.54	725.57	93.68	246.65	20
Rat vocalisation box speaker white noise	15675	Male	Rat movement	B	Left	2	control	4.16	24.74	13.28	92.94	156.05	291.17	17.44	180.79	3
Rat vocalisation box speaker white noise	15675	Male	Rat movement	B	Left	2	speaker	4.68	22.61	27.52	274.78	200	529.59	32.2	222.61	9
Rat vocalisation box speaker white noise	15675	Male	White noise	W	Left	1	control	0	2.57	12.22	413.94	100.17	528.9	12.22	102.74	6
Rat vocalisation box speaker white noise	15675	Male	White noise	W	Left	1	speaker	3.67	12.89	45.68	72.39	99.66	234.29	49.35	112.55	3
Rat vocalisation box speaker white noise	15676	Male	Female calls	14466	Right	1	control	4.47	17.32	40.37	215.05	171.1	448.31	44.84	188.42	6
Rat vocalisation box speaker white noise	15676	Male	Female calls	14466	Right	1	speaker	0	8.21	5.8	185.27	146.42	345.7	5.8	154.63	9
Rat vocalisation box speaker white noise	15676	Male	Rat movement	B	Right	2	control	7.72	14.48	63.51	0	148.71	234.42	71.23	163.19	0
Rat vocalisation box speaker white noise	15676	Male	Rat movement	B	Right	2	speaker	14.91	18.43	32.75	231.79	141.73	439.61	47.66	160.16	4
Rat vocalisation box speaker white noise	15676	Male	White noise	W	Left	3	control	5.4	28.3	42.8	40.44	178.77	295.71	48.2	207.07	4
Rat vocalisation box speaker white noise	15676	Male	White noise	W	Left	3	speaker	32.6	56.64	73.25	74.16	218.24	454.89	105.85	274.88	5
Rat vocalisation box speaker white noise	15677	Male	Female calls	14467	Right	3	control	10.96	11.6	37.48	37.87	114.11	212.02	48.44	125.71	5
Rat vocalisation box speaker white noise	15677	Male	Female calls	14467	Right	3	speaker	8.27	16.36	66.66	298.83	181.59	571.71	74.93	197.95	17
Rat vocalisation box speaker white noise	15677	Male	Rat movement	B	Left	1	control	1.34	1.94	7.19	89.37	131.34	231.18	8.53	133.28	3
Rat vocalisation box speaker white noise	15677	Male	Rat movement	B	Left	1	speaker	1.13	10.75	14.62	274.72	192.63	493.85	15.75	203.38	7
Rat vocalisation box speaker white noise	15677	Male	White noise	W	Right	2	control	10.82	13.38	50.37	149.84	182	406.41	61.19	195.38	5
Rat vocalisation box speaker white noise	15677	Male	White noise	W	Right	2	speaker	5.44	7.08	36.52	105.21	111.5	265.75	41.96	118.58	6
Rat vocalisation box speaker white noise	15678	Male	Female calls	14466	Left	3	control	1.18	5.48	2.37	43.25	69.01	121.29	3.55	74.49	4
Rat vocalisation box speaker white noise	15678	Male	Female calls	14466	Left	3	speaker	13.68	36.09	50.27	370.56	233.12	703.72	63.95	269.21	22
Rat vocalisation box speaker white noise	15678	Male	Rat movement	B	Left	1	control	0	16	0	165.31	193.14	374.45	0	209.14	3
Rat vocalisation box speaker white noise	15678	Male	Rat movement	B	Left	1	speaker	0	22.72	11.34	96.12	314.48	444.66	11.34	337.2	2
Rat vocalisation box speaker white noise	15678	Male	White noise	W	Right	2	control	18.98	21.14	66.27	94.01	331.24	531.64	85.25	352.38	4
Rat vocalisation box speaker white noise	15678	Male	White noise	W	Right	2	speaker	6.56	21.29	19.93	62.98	106.6	217.36	26.49	127.89	3
Rat vocalisation box speaker white noise	15679	Male	Female calls	14467	Left	3	control	56.05	40.69	47.98	0	138.93	283.65	104.03	179.62	0
Rat vocalisation box speaker white noise	15679	Male	Female calls	14467	Left	3	speaker	41.76	42.24	61.39	183.98	202.4	531.77	103.15	244.64	10
Rat vocalisation box speaker white noise	15679	Male	Rat movement	B	Right	2	control	1.22	30.31	9.7	0	260.03	301.26	10.92	290.34	0
Rat vocalisation box speaker white noise	15679	Male	Rat movement	B	Right	2	speaker	0	3.59	29.36	156.57	150.63	340.15	29.36	154.22	7
Rat vocalisation box speaker white noise	15679	Male	White noise	W	Right	1	control	0	8.49	0	440.87	133.41	582.77	0	141.9	4
Rat vocalisation box speaker white noise	15679	Male	White noise	W	Right	1	speaker	0	2.9	47.11	111.3	115.44	276.75	47.11	118.34	5

## Sheet: Bank vole
experiment	subject ID	subject sex	sound	sound donor	speaker side	test number	arena side	rearbox_dur	rearfloor_dur	onbox_dur	inbox_dur	side_dur	totside_dur	totonbox_dur	moveside_dur
Bank vole rat voc	15088	Male	Female calls	14466	Right	1	control	0	0	0	0	0	0	0	0
Bank vole rat voc	15088	Male	Female calls	14466	Right	1	speaker	0	0	0	895.48	0.7	896.18	0	0.7
Bank vole rat voc	15088	Male	White noise	WN	Right	2	control	0	0	0	888.05	2.47	890.52	0	2.47
Bank vole rat voc	15088	Male	White noise	WN	Right	2	speaker	0	0	0	0	5.55	5.55	0	5.55
Bank vole rat voc	15091	Male	Female calls	14467	Right	1	control	4.93	4.76	55.26	57.01	210.91	332.87	60.19	215.67
Bank vole rat voc	15091	Male	Female calls	14467	Right	1	speaker	2.87	5.59	52.51	300.27	143.7	504.94	55.38	149.29
Bank vole rat voc	15091	Male	White noise	WN	Left	2	control	1.36	17.63	15.04	92.99	125.37	252.39	16.4	143
Bank vole rat voc	15091	Male	White noise	WN	Left	2	speaker	8.2	68.3	164.26	50.45	216.22	507.43	172.46	284.52
Bank vole rat voc	15092	Female	Female calls	14465	Left	2	control	0	0.68	0	26.6	34.61	61.89	0	35.29
Bank vole rat voc	15092	Female	Female calls	14465	Left	2	speaker	0	4.37	0	409.14	297.17	710.68	0	301.54
Bank vole rat voc	15092	Female	White noise	WN	Left	1	control	0	1.91	0	782.96	69.17	854.04	0	71.08
Bank vole rat voc	15092	Female	White noise	WN	Left	1	speaker	0	0	0	0	0	0	0	0
Bank vole rat voc	15097	Female	Female calls	14467	Right	2	control	0	2.26	0	572.51	270.54	845.31	0	272.8
Bank vole rat voc	15097	Female	Female calls	14467	Right	2	speaker	0	0	0	0	10.18	10.18	0	10.18
Bank vole rat voc	15097	Female	White noise	WN	Left	1	control	0	0	0	42.79	80.08	122.87	0	80.08
Bank vole rat voc	15097	Female	White noise	WN	Left	1	speaker	0	4.94	0	477.04	219.2	701.18	0	224.14
Bank vole rat voc	15099	Male	Female calls	14465	Left	1	control	0	0	42.43	73.3	140.11	255.84	42.43	140.11
Bank vole rat voc	15099	Male	Female calls	14465	Left	1	speaker	3.47	6.35	45.15	69.07	209.69	333.73	48.62	216.04
Bank vole rat voc	15099	Male	White noise	WN	Left	2	control	0	2.11	29.49	157.75	218.77	408.12	29.49	220.88
Bank vole rat voc	15099	Male	White noise	WN	Left	2	speaker	0	1.79	3.37	165.12	191.62	361.9	3.37	193.41
Bank vole rat voc	15101	Male	Female calls	14465	Right	2	control	0	0.62	0	399.46	160.99	561.07	0	161.61
Bank vole rat voc	15101	Male	Female calls	14465	Right	2	speaker	0	0.99	0	1.33	98.7	101.02	0	99.69
Bank vole rat voc	15101	Male	White noise	WN	Right	1	control	0	6.75	42.95	484.31	137.49	671.5	42.95	144.24
Bank vole rat voc	15101	Male	White noise	WN	Right	1	speaker	0	0.32	14.38	82.36	76.53	173.59	14.38	76.85
Bank vole rat voc	15102	Male	Female calls	14467	Left	1	control	0	1.4	0	125.62	148.8	275.82	0	150.2
Bank vole rat voc	15102	Male	Female calls	14467	Left	1	speaker	0	3.5	0	138.05	264.68	406.23	0	268.18
Bank vole rat voc	15102	Male	White noise	WN	Right	2	control	0	9.15	0	144.52	277.16	430.83	0	286.31
Bank vole rat voc	15102	Male	White noise	WN	Right	2	speaker	0	5.11	0	111.21	196.28	312.6	0	201.39
Bank vole rat voc	15117	Male	Female calls	14466	Right	1	control	2.38	0.59	101.87	264.4	156.01	525.25	104.25	156.6
Bank vole rat voc	15117	Male	Female calls	14466	Right	1	speaker	0	0.49	22.99	95.33	88.81	207.62	22.99	89.3
Bank vole rat voc	15117	Male	White noise	WN	Left	2	control	0	0	11.86	503.18	81.81	596.85	11.86	81.81
Bank vole rat voc	15117	Male	White noise	WN	Left	2	speaker	1.26	0	96.36	33.44	79.62	210.68	97.62	79.62
Bank vole rat voc	15120	Female	Female calls	14467	Left	1	control	0	0	0	0	0	0	0	0
Bank vole rat voc	15120	Female	Female calls	14467	Left	1	speaker	0	0	0	896.65	0.85	897.5	0	0.85
Bank vole rat voc	15120	Female	White noise	WN	Right	2	control	0	0	0	895.01	0.42	895.43	0	0.42
Bank vole rat voc	15120	Female	White noise	WN	Right	2	speaker	0	0	0	0	1.52	1.52	0	1.52
Bank vole rat voc	15124	Male	Female calls	14467	Left	2	control	0	0.7	0	113.78	99.57	214.05	0	100.27
Bank vole rat voc	15124	Male	Female calls	14467	Left	2	speaker	0	4.48	31.54	105.71	390.41	532.14	31.54	394.89
Bank vole rat voc	15124	Male	White noise	WN	Right	1	control	0	5.93	0	148.67	241.13	395.73	0	247.06
Bank vole rat voc	15124	Male	White noise	WN	Right	1	speaker	0	2.45	43.37	185.38	152.15	383.35	43.37	154.6
Bank vole rat voc	15127	Female	Female calls	14466	Left	2	control	0	3.1	30.53	432.95	189.04	655.62	30.53	192.14
Bank vole rat voc	15127	Female	Female calls	14466	Left	2	speaker	0	0	0	32.4	95.44	127.84	0	95.44
Bank vole rat voc	15127	Female	White noise	WN	Left	1	control	0	0	0	462.6	167.75	630.35	0	167.75
Bank vole rat voc	15127	Female	White noise	WN	Left	1	speaker	0	2.76	0	44.45	116.98	164.19	0	119.74
Bank vole rat voc	15128	Female	Female calls	14466	Right	1	control	0	6.84	0	47.34	124.11	178.29	0	130.95
Bank vole rat voc	15128	Female	Female calls	14466	Right	1	speaker	0	0.7	0	511.85	120.3	632.85	0	121
Bank vole rat voc	15128	Female	White noise	WN	Right	2	control	0	4.14	0	143.24	189.67	337.05	0	193.81
Bank vole rat voc	15128	Female	White noise	WN	Right	2	speaker	0	2.11	0	271.4	235.95	509.46	0	238.06
Bank vole rat voc	15129	Male	Female calls	14465	Left	2	control	0	0.94	41.87	57.12	414.23	514.16	41.87	415.17
Bank vole rat voc	15129	Male	Female calls	14465	Left	2	speaker	0	0.56	12.75	14.34	217.28	244.93	12.75	217.84
Bank vole rat voc	15129	Male	White noise	WN	Left	1	control	0	0.32	0	241.64	61.84	303.8	0	62.16
Bank vole rat voc	15129	Male	White noise	WN	Left	1	speaker	2.23	6.22	16.96	407.09	121	553.5	19.19	127.22
Bank vole rat voc	15173	Female	Female calls	14466	Right	2	control	5.06	0.56	51.98	33.24	177.35	268.19	57.04	177.91
Bank vole rat voc	15173	Female	Female calls	14466	Right	2	speaker	1.02	1.29	51.19	56.09	469.94	579.53	52.21	471.23
Bank vole rat voc	15173	Female	White noise	WN	Right	1	control	0	0	0	896.78	0.74	897.52	0	0.74
Bank vole rat voc	15173	Female	White noise	WN	Right	1	speaker	0	0	0	0	0	0	0	0
Bank vole rat voc	15174	Female	Female calls	14465	Left	2	control	0	0	0	897.01	0.55	897.56	0	0.55
Bank vole rat voc	15174	Female	Female calls	14465	Left	2	speaker	0	0	0	0	0	0	0	0
Bank vole rat voc	15174	Female	White noise	WN	Right	1	control	0	3.61	0	644.52	199.29	847.42	0	202.9
Bank vole rat voc	15174	Female	White noise	WN	Right	1	speaker	0	0	0	6.29	17.78	24.07	0	17.78
Bank vole rat voc	15175	Female	Female calls	14465	Left	1	control	0	0	0	88.29	28.34	116.63	0	28.34
Bank vole rat voc	15175	Female	Female calls	14465	Left	1	speaker	0	0	0	197.37	570.53	767.9	0	570.53
Bank vole rat voc	15175	Female	White noise	WN	Right	2	control	0	0	0	0	0	0	0	0
Bank vole rat voc	15175	Female	White noise	WN	Right	2	speaker	0	0	0	894.68	0.54	895.22	0	0.54
